# Supplementary material for: European Society of Organ Transplantation (ESOT) Consensus Report on Downstaging, Bridging and Immunotherapy in Liver Transplantation for Hepatocellular Carcinoma
Source: Transpl Int. 2023 Sep 14;36:11648. doi: 10.3389/ti.2023.11648 (PMC10533675; doi:10.3389/ti.2023.11648)
Supplement: Supplementary file 2 [file DataSheet1.xlsx]

## Sheet: Overview PICOs
	PICO question (click to jump towards the corresponding summary of evidence table)
	1. Should all eligible patients be transplanted after successful downstaging?
	2. Should all patients outside transplant criteria (all comers) be considered for downstaging?
	3. Should Patients with Complete Response of HCC Macrovascular Invasion be considered for Liver Transplantation?
	4. Does bridging therapy improve post-transplant survival?
	5. Does bridging therapy decrease waitlist dropout?
	6. Does the type of response to bridging therapy have an impact on post-transplant survival?
	7. What locoregional therapy results into best short-term disease-control in HCC patients without extrahepatic disease?
	RFA vs. PEI
	RFA vs. MWA
	RFA vs. Other
	RFA vs. RFA + Other
	LRA vs. LRA + TACE
	TACE vs. TARE
	TACE vs. TAE
	TACE vs. Other
	TACE vs. TACE + LRA
	8. Are patients on immunotherapy prior to liver transplantation at risk for rejection?
	9. What is the best way to assess response to immunotherapy?
	10. What is the safety of combined treatment with locoregional therapy and immunotherapy in the setting of transplantation?

## Sheet: PICO 1 - LT post-downstaging
Authors	Journal	Center	Year of publication	Study period	Data retrieval	HCC staging	N of patients downstaged	N patients LT	N patients non-LT	N of patients MC with no pCR	Results	p-value
Mazzaferro et al	Lancet Oncol	Italy	2020	2001-2015	Prospecitve RCT	Downstaging	54 (45)	23	22	39	5 yr tumour event-free survival 76,8 vs. 18,3%	p=0·003
											5 yr OS 77,5 vs. 31,2%	p=0·035
Return to overview page

## Sheet: PICO 2 - All comers downstaging
Impact of orginal state on the likelihood of successful downstaging
Authors	Journal	Year of publication	Number of patients undergoing downstaging	Staging prior to downstaging	Likelihood of successful downstaging	p-value
Merani	J Hep	2011	86	AFP: 400-700 vs. 700-100 vs. >1000	≈20% vs. ≈20% vs. ≈10%	0.013
Chapman	J Am Coll Surg	2016	209	Within vs. beyond UCSF	58% vs. 39.1%	0.042
Murali	Transplantation	2016	90	Total Tunor Volume	AUC= 0.89	0.04
Degroote	J Hep Rep	2021	324	Within vs. beyond UCSF	45.2% vs. 38.2%	0.001
Ahmed	JACS	2022
Tabrizian	JAMAsurg	2022	413	Largest initial tumor size, >7 vs ≤7 cm	2.62 OR (multivariate)	0.02
			413	>3 vs ≤3 Tumors at diagnosis	2.34 OR (multivariate)	0.01
Impact of orginal state on post-transplant outcome (survival/recurrence)
Authors	Journal	Year of publication	Number of patients transplanted	Staging prior to downstaging	Post-transplant outcome	p-value
Merani	J Hep	2011	60	AFP: 400-700 vs. 700-100 vs. >1000	≈55% vs. ≈75% vs. 100% 5-y survival	0.072
Chapman	J Am Coll Surg	2016	63	Within vs. beyond UCSF	87.2% vs. 62.8% 5-y DFS	0.28
Murali	Transplantation	2016
Degroote	J Hep Rep	2021	63	Within vs. beyond UCSF	18% vs. 55% 5-y recurrence
Ahmed	JACS	2022	1846	Within vs. beyond eUCSF	71% vs. 60% 5-y DFS	0.07
Tabrizian	JAMAsurg	2022	341	Largest initial tumor size, >7 vs ≤7 cm	1.64 OR (multivariate on DFS)	0.08
Return to overview page

## Sheet: PICO 3 - CR MacroVI LT
Author	Journal	Year of publication	Number of patients transplanted	Downstaging Treatment (Y/N)	Post-transplant Outcome	Comments
Assalino et al,	Transp Int	2020	30	Yes. Combination of TACE, TARE and LR.	76.7%, 66.2%, 59.6% OS at 1, 3, and 5-years	29.6% of patients had no evidence of MVI at time of transplant
					63.3%, 56.3%, 56.3% DFS at 1, 3, and 5-years
Han DH, et al	Yonsei Med J	2016	8	Yes. Chemoradiotherapy followed by HAIC. 3 also underwent LR.	After a mean follow-up of 19 months, all patients were still alive. Three patients developed recurrence	All LDLT. 3 transplanted due to liver failure post-LR
Seranari M, et al.	Liver Transpl	2021	5	Yes. TARE	80%, 80% and 60% at 1-, 3- and 5-year OS compared to 66.7%, 33.3% and 0% in those treated with TARE (p=0.03)	17 patients enrolled, 5 made it to transplant (all with complete response)
					60% recurrence post-transplant
Soin A, et al,	Transplantation	2020	46	25/46 Treated with TACE +/- TARE	82%, 57%, 57% 1-, 3-, and 5-years OS in the treated population vs. 80%, 70% and 48% in the non-treated population	All transplants performed with a living donor.
				21/46 No treatment	DFS was 77%, 77% and 51% in the treated population vs. 63%, 48% and 40% in the non-treated population	Of the 25 transplanted patients, 18 had complete and 7 near-complete response
Lv JY et al.	Yonsei Med J	2021	47	Yes. TACE or Sorafenib	OS was 72.3% at 1 year and 42.6% at 3 years.	Comparison with LR.
					RFS was 55.3% at 1 year and 34% at 3 years
Yu J, et al.	European J of Surg Onc	2022	176 (83 type 1 PVTT, 93 type 2 PVTT)	Yes (n=69, 39.2%) combination of ablation, TACE and PEI (type 1: n=28, 33.7%; type 2: n=41, 44.1%)	OS was 88%, 78.3% and 78.3% at 1, 3, and 5 years for type 1 PVTT	DDLT multicenter (6 centers)
					OS was 77.4%, 51.6% and 51.6% at 1, 3, and 5 years for type 2 PVTT
					RFS was 60.2%, 45.8% and 45.8% at 1, 3, and 5 years for type 1 PVTT	30/69 (43%) with pre-op LRT recurred
					RFS was 54.8%, 46.2% and 46.2% at 1, 3, and 5 years for type 2 PVTT
Bhatti ABH, et al	J Cancer Res Clin Oncol	2022	27 (16 type 1-2 PVTT, 11 type 3 PVTT)	15/27 downstaged, type of downstaging treatment not reported	The 5-year OS was 85 % for low risk group and 0% in the high risk group, p=0.003	Stability after treatment for at least 4-6 months
						Low risk group defined as good response to LRT (based on mRECIST) and AFP <100 ng/mL, or no downstaging but Vp1-2 AFP and <100 ng/mL
Return to overview page

## Sheet: PICO 4 - Post-LT survival
Author & year	Study design	Single/multicenter	Study period	Population	Number of patients	Outcomes	P-value
Kulik et al. 2018	Systematic review + meta-analysis	Multicenter (5 cohorts)	-	Within Milan (OPTN T2)	1062 transplanted (472 treatment vs 590 control)	All-cause mortality RR 1.03 (95%CI 0.75-1.40)	(ns)
		Multicenter (3 cohorts)			612 transplanted (278 treatment vs 334 control)	1-year Post-LT survival RR 1.01 (95%CI 0.94-1.08)	(ns)
		Multicenter (5 cohorts)			798 transplanted (376 treatment vs 422 control)	3-year Post-LT survival RR 1.01 (95%CI 0.89-1.15)	(ns)
		Multicenter (5 cohorts)			1132 transplanted (648 treatment vs 484 control)	5-year Post-LT survival RR 0.88 (95%CI 0.76-1.01)	(ns)
Al Sebayel et al. 2017	Retrospective	Single center (Saudi Arabia)	2001-2016	Within Milan	111 transplanted (30 treatment vs 81 control)	Mortality 13.3% vs. 18.6%	0.5 (KM curve)
				Within UCSF	134 transplanted (45 treatment vs 89 control)	Mortality 11.1% vs. 18.0%	ns (KM curve)
Bauschke et al. 2020	Retrospective	Single center (Germany)	1996-2017	Within Milan	70 transplanted (37 treatment vs 33 control)	10-year post-LT survival 95% vs. 73%	0.014
Györi et al. 2017	Retrospective	Single center (Austria)	2004-2011	Within Milan	64 transplanted (50 treatment [28 TACE-based, 22 RFA/PEI] vs 14 control)	Mean, 1-, 3-, 5-year post-LT survival TACE-based 29.7 ± 25.6 months, 93%, 83%, 65% vs. RFA/PEI 36.3 ± 30.1 months, 79%, 65%, 65% vs. control 38.6 ± 32.1 months, 85%, 75%, 75%	0.17
Oligane et al. 2016	Retrospective	Multicenter (UNOS registry)	2002-2013	Within Milan (pre-LT)	Transplanted patients with recurrence (treatment vs control)	Median post-LT survival 75.9 months vs 53.1 months	0.001
					Transplanted patients without recurrence (treatment vs control)	Median post-LT survival 80.5 months vs. 68.7 months	0.001
Tan et al. 2018	Retrospective	Single center (Singapore)	2001-2012	Within UCSF	39 transplanted (20 treatment vs 19 control)	1-, 3-year post-LT survival 90%, 84% vs. 84%, 80%	0.862
Xing and Kim 2016	Retrospective	Multicenter (UNOS registry)	2002-2013	Within Milan (pre-LT)	14511 transplanted (3889 treatment vs 10622 Control)	Mean, 1-, 3-, 5-year post-LT survival 122.1 months, 95%, 85%, 80% vs. 108.7 months, 94%, 83%, 78%	<0.001
						Multivariable post-LT survival analysis: bridging LRT HR 2.28 (95%CI 1.39-3.14)	0.003
Xing et al. 2017	Retrospective	Single center (US)	1998-2013	Within Milan	205 transplanted (111 treatment vs 94 control)	Median post-LT survival 74.6 months (SD ± 3.87) vs. 63.6 months (SD ± 4.73)	0.03
						1-year post-LT survival 91 vs. 76%	0.65
						2-year post-LT survival 85 vs. 65%	0.09
						5-year post-LT survival 72 vs. 53%	0.02
Return to overview page

## Sheet: PICO 5 - WL dropout
Author & year	Study design	Single/multicenter	Study period	Listing criteria	Number of patients	Time on the waiting list	P-value	Waitlist dropout	P-value
Lai et al. 2019	Retrospective	Multicenter (10, Europe)	2001-2015	Within Milan	2019 listed (942 treatment vs 1077 control)	Median months (IQR) 5.2 (2.2-10.6) vs. 2.9 (1.0-8.7)	0.57	HCC-related: 10.6% (100/942) vs. 4.3% (46/1077)	-
Kulik et al. 2018	Systematic review + meta-analysis	Multicenter (3 cohorts)	-	Within Milan (OPTN T2)	382 listed (199 treatment vs 183 control)	-	-	All-cause: RR 0.38 (95%CI 0.06-2.37)	(ns)
		Multicenter (2 cohorts)			257 listed (112 treatment vs 145 control)			Progression-related: RR 0.32 (95%CI 0.06-1.85)	(ns)
Xing et al. 2017	Retrospective	Single center (US)	1998-2013	Within Milan	265 listed (155 treatment vs 110 control)	Transplanted patients: Mean months (range) 5.92 (0.12–67.33) vs. 11.4 (0.03–60.5)	0.81	All-cause: 28.4% (44/155) vs. 14.5% (16/110)	-
								Progression-related: 2.58% (4/155) vs. 8.18% (9/110)	0.01
Habibollahi et al. 2018	Retrospective	Single center (US)	1998-2010	BCLC 0	64 listed (19 treatment vs 45 control)	-	-	All-cause: 15.8% (3/19) vs. 17.8% (8/45)	-
				BCLC A	166 listed (100 treatment vs 66 control)			All-cause: 16.0% (16/100) vs. 7.6% (5/66)	-
Györi et al. 2017	Retrospective	Single center (Austria)	2004-2011	Within Milan	102 listed (80 treatment [48 TACE-based, 32 RFA/PEI] vs 22 control)	Mean months (SD) 9.1 ± 5.7 TACE-based vs. 8.9 ± 5.0 PEI/RFA vs. 7.0 ± 5.8 control	0.32	All-cause: 37.5% (30/80) [TACE-based 41.7% (20/48), RFA/PEI 31.2% (10/32)] vs. 36.4% (8/22)	0.65
Aravinthan et al. 2017	Retrospective	Single center (Canada)	1999-2014	Beyond UCSF but within ETC	96 listed (62 treatment vs 34 control)	Median months (IQR) 6 (3–9) vs. 5 (3–8)	0.55	All-cause: 23% (14/62) vs. 38% (13/34)	0.10
Tan et al. 2018	Retrospective	Single center (Singapore)	2001-2012	Within UCSF	65 listed (36 treatment vs 29 control)	Transplanted patients: Median days (range) 291 (17-844) vs. 180 (20-558)	0.214	All-cause: 44.4% (16/36) vs. 34.5% (10/29)	-
								At 6 months 16.7% (6/36) vs. 20.7% (6/29)	0.678
								At 12 months 33.3% (12/36) vs. 24.1% (7/29)	0.418
								Disease-specific: 22.2% (8/36) vs. 6.9% (2/29)	-
								At 6 months 6.2% (2/36) vs. 5.6% (2/29)	0.730
								At 12 months 16.7% (6/36) vs. 5.6% (2/29)	0.571
Return to overview page

## Sheet: PICO 6 - Type of response to BT
Authors	Journal	Center	Year of publication (collection)	Data retrieval	Bridging/downstaging	N of patients transplanted after treatment	Path criteria for response	N patients with pCR	N of patients with no pCR	Results	p
Majno P et al	Ann Surg	Villejuif	1997	retrospective	bridging and downstaging	54	pCR	15 (27%)	39	5 yr cumulative DFS rate 87 vs 47%	p=0,03
			(1985-1995)
Agopian VG et al	Ann Surg	UCLA	2015	retrospective	bridging and downstaging	501	pCR	126 (25%)	375	RFS 73 vs 56%; DFS 98.6 vs 86%; recurrence rate: 2 vs 18%	p=0,06; p<0,001; p<0,001
			(1994-2013)
Cantu M et al	Ann Transpl	Strasbourg	2013	retrospective	MC and UCSF	154	Tumor necrosis	91 (59%)	63	5 yr survival 67.2 vs 45,2%	p=0,02
			(1997-2010)				cut off ><40%
Ravaioli M et al	Transplant	Bologna	2004	retrospective	bridging and downstaging	54	Histological partial necrosis	-	38 (70%)	Rate of recurrence 2.6 vs 25%	p<0,05
			(1986-2001)		(single nodules)
Bharat A et al	J Am Coll Surg	Washington	2006	retrospective	bridging and downstaging	46	T0 and T1 grouped	16 (34%)	30	5 yr RFS T0 100% vs T1 75% vs T2 68.2%	p=0,08; p=0,03
			(1985-2005)
Oligane HC et al	Radiology	Pittsburgh (Yale)	2017	retrospective/UNOS	bridging	686	pCR vs incomplete and none	379 (55%)	301	Rate of recurrence of different patterns	p<0,05
			(2002-2013)							7.2 vs 17.9 vs 18%
Manzia TM et al	Transpl Int	Multicentric (Tor Vergata QueenElizabeth Saint Luc Ospedali Riuniti	2018	retrospective	bridging and downstaging	276	RVT residual vital necrosis ><2 cm	75 (27%)	136+65	5 yr DFS no RVT:94% vs	p=0,2% vs p=0,002
			(2010-2015)							RVT<2:79% vs
										RVT>2:58,1%
Allard MA et al	J Hepatol	Villejuif	2015	retrospective	bridging and downstaging	189	pCR	37 (19,5%)	152	5 yr RFS 94 vs 73%	p=0.007
			(1990-2010)			152 with no CR	Cut off 90% necrosis	-	59 (38%)	5 yr RFS 96 vs 69%	p=0.0001
										5 yr OS 83 vs 61%	p=0.04
DiNorcia J et al	Ann Surg	USA	2020	retrospective	bridging and downstaging	3439	pCR	802 (23,3%)	2637	5 yr rate of recurrence 5,2 vs 16,4%	p<0,001
UMHTC			(2002-2013)							5 yr OS 75 vs 68%	P>0,001
Return to overview page

## Sheet: PICO 7 - RFA vs. PEI
Comparisson	Authors	Year	Lesion characteristics			Child-Pugh	ECOG PS	BCLC	Arm	N	Response rate			Local recurrence		Survival				Adverse events
			No. of lesions	Minimal lesion size (cm)	Maximum lesion size (cm)						CR	PR	Difference	1yr	Difference	1-yr DFS	Difference	1-yr OS	Difference	Frequency	Difference
RFA vs. PEI	Lin, et al.	2004	≤3	≥1cm	≤4cm	A, B	NR	0, A, B	RFA	52	0.96	NR	NS (P=0.164)	0.12	S	0.78	S	0.9	S (P<0.005) (3-yr)	Major AE: 1.9%	NR
									Conventional PEI	52	0.88	NR		0.23		0.61		0.85		Major AE: 0%
									High-dose PEI	53	0.92	NR		0.21		0.63		0.88		Major AE: 0%
	Shiina, et al.	2005	≤3	NR	≤3cm	A, B	NR	0, A, B	RFA	118	NR	NR	-	NR	RR=0.12 (95%CI: 0.03-0.55) P=0.006 (4-yr)	NR	RR=0.57 (95%CI: 0.41-0.80) P=0.009 (4-yr)	96.6%	RR=0.54 (95%CI: 0.33-0.89) P=0.02 (4-yr)	Grade ≥ 3 AE: 5.1%	NS (P=0.54)
									PEI	114	NR	NR		NR		NR		93.9%		Grade ≥ 3 AE: 2.6%
	Lin, et al.	2005	≤3	NR	≤3cm	A, B	NR	0, A, B	RFA	62	96.1%	NR	NR	0.1	RR=0.35 (95%CI: 0.21-0.89) P=0.012 (3-yr)	0.74	RR=0.31 (95%CI: 0.18-0.85) P=0.038 (3-yr)	0.93	RR=0.42 (95%CI: 0.21-0.98) P=0.031	Major AE: 4.8%	NR
									PEI	62	88.1%	NR		0.16		0.7		0.88		Major AE: 0%
									PAI	63	-	-		-		-		-		-
	Brunello, et al.	2008	≤3	NR	≤3cm	A, B	NR	0, A, B	RFA	70	95.7%	NR	S (P<0.0001)	NR	-	NR	-	94.3%	RR=0.82 (95%CI: 0.48-1.41) P=0.476 (follow-up)	Total AE: 13.3%	NS (P=0.616)
									PEI	69	65.6%	NR		NR		NR		85.6%		Total AE: 17.4%
	Lencioni, et al.	2003	≤3	NR	1x ≤5cm OR 3x ≤3cm	A, B	NR	0, A, B	RFA	52	0.91	NR	NR	0.02	RR=0.17 (95%CI: 0.06-0.51) P=0.002 (2-yr)	0.86	RR=0.48 (95%CI: 0.27-0.85) P=0.012 (2-yr)	1	RR=0.0.20 (95%CI: 0.02-1.69) P=0.138 (2-yr)
									PEI	50	0.82	NR		0.17		0.77		0.96
RFA: radiofrequency ablation
PEI: percutaneous ethanol injection
Return to overview page

## Sheet: PICO 7 - RFA vs. MWA
Comparisson	Authors	Year	Lesion characteristics			Child-Pugh	ECOG PS	BCLC	Arm	N	Response rate			Local recurrence		Survival				Adverse events
			No. of lesions	Minimal lesion size (cm)	Maximum lesion size (cm)						CR	PR	Difference	1yr	Difference	1-yr DFS	Difference	1-yr OS	Difference	Frequency	Difference
RFA vs. MWA	Facciorusso, et al.	2020	≤3	NR	≤5cm	A, B	NR	0, A, B	RFA	555	0.97	NR	RR=1.01 (95%CI: 0.99-1.02) P=0.44	-	RR=0.70 (95%CI: 0.43-1.14) P=?	-	RR=1.00 (95%CI: 0.96-1.04) P=?	-	RR=1.05 (95%CI: 0.96-1.15) P=?	-	RR=1.06 (95%CI: 0.48-2.34) P=?
									MWA	588	0.97	NR
	Yu, et al.	2017	≤3	NR	≤5cm	A, B	NR	0, A, B	RFA	265	98.8%	NR	NS (P=0.95)	2.1%	?	93.8%	?	NR	-	Major AE: 3.4%	NS (P=0.59)
									MWA	251	99.6%	NR		1.1%		0.94		NR		Major AE: 2.5%
	Abdelaziz, et al.	2014	≤3	NR	≤5cm	A, B	0	0, A, B	RFA	45	94.2%	5.8%	NS (P=0.60)	NR	-	86.5%	S (P=0.04)	67.6%	?	Total AE: 11.1%	NS (P=0.09)
									MWA	66	96.1%	3.9%		NR		96.1%		96.4%		Total AE: 3.2%
	Chong, et al.	2020	≤3	NR	≤5cm	A, B	NR	0, A, B	RFA	46	97.8%	NR	NS (P=1.00)			58.7%	NS?	93.5%	?	Total AE: 2.2%	NS (P=1.00)
									MWA	47	95.7%	NR				51.1%		97.9%		Total AE: 2.1%
	Vietti Violi, et al.	2018	≤3	NR	≤4cm	A, B	NR	0, A, B	RFA	73	0.96	NR	NS (P=0.93)	12% (2-yr)	NS (P=0.27)	70% (2-yr)	NS (P=0.84)	84% (2-yr)	NS (P=0.87)	Grade ≥ 3 AE: 3%	NR
									MWA	71	0.95	NR		6% (2-yr)		72% (2-yr)		86% (2-yr)		Grade ≥ 3 AE: 2%
	Kamal, et al.	2019	≤3	NR	≤5cm	A, B	0-1	0, A, B	RFA	28	NR	NR	-	9.1%	NS (P=1.00)	NR	-	NR	-	Major AE: 0%	NS (P=1.00)
									MWA	28	NR	NR		9.1%		NR		NR		Major AE: 3.6%
	Shibata, et al.	2002	≤3	NR	1x ≤4cm OR 3x ≤3cm	A, B	NR	0, A	RFA	36	0.96	NR	NS (P=0.26)	0.04	NS (P=0.20)	NR	-	NR	-	Total AE: 3%	NS (P=0.36)
									MWA	36	0.89	NR		0.1		NR		NR		Total AE: 11%
RFA: radiofrequency ablation
MWA: microwave ablation
Additional analysis on frequency of intervention RFA vs. MWA
Comparisson	Authors	Year	Arm	No. Of interventions	Duration/session
RFA vs. MWA	Facciorusso, et al.	2020	RFA	NR	NR
			MWA
	Yu, et al.	2017	RFA	Mean 1.5±0.5	24.4±10.6 minutes
			MWA	Mean 1.3+0.5; P<0.001	9±4.6 minutes; P<0.001
	Abdelaziz, et al.	2014	RFA	NR	NR
			MWA
	Chong, et al.	2020	RFA	Mean 2 (1-6)	24 minutes (12-72)
			MWA	Mean 2 (1-5); P=0.868	12 minutes (6-30); P<0.001
	Vietti Violi, et al.	2018	RFA	NR	84 minutes SD11
			MWA		81 minutes SD13; P=0.37
	Kamal, et al.	2019	RFA	1x 88.2%; 2x 11.8%	14.21±9.12 minutes
			MWA	1x 94.1%; 2x 5.9%; P=0.673	4.41±1.73 minutes; P<0.001
	Shibata, et al.	2002	RFA	1x 90%; 2x 6%; 3x 4%	53 minutes ±16 / session
			MWA	1x 24%; 2x 26%; 3x 18%	33 minutes ±11 / session
Conclusion: no clear significant lower number of interventions of MWA over RFA; clear significant shorter duration of session of MWA over RFA.

## Sheet: PICO 7 - RFA vs. Other
Comparisson	Authors	Year	Lesion characteristics			Child-Pugh	ECOG PS	BCLC	Arm	N	Response rate			Local recurrence		Survival				Adverse events
			No. of lesions	Minimal lesion size (cm)	Maximum lesion size (cm)						CR	PR	Difference	1yr	Difference	1-yr DFS	Difference	1-yr OS	Difference	Frequency	Difference
RFA vs. Other	Paul, et al.	2020	≤5	NR	≤5cm	A, B	NR	0, A, B	RFA	29	0.81	0.18	NS	NR	-	0.58	NR	0.78	NS (P=0.68)
									Acetic acid (PAAI)	26	0.79	0.29		NR		0.41		0.82
	Orlacchio, et al.	2014	1	NR	≤4cm	A, B	NR	0, A	RFA	15	86.7%	13.3%	NR	0.14	NS (P=0.083)	NR	-	NR	-	Major AE: 0%	NS (P=1.00)
									Laser ablation (PLA)	15	66.7%	32.3%		0.46		NR		NR		Major AE: 0%
	Lin, et al.	2005	≤3	NR	≤3cm	A, B	NR	0, A, B	RFA	62	96.1%	NR	NR	0.1	RR=0.41 (95%CI: 0.23-0.91) P=0.017 (3-yr)	0.74	RR=0.26 (95%CI: 0.13-0.81) P=0.041 (3-yr)	0.93	RR=0.45 (95%CI: 0.06-0.58) P=0.038 (3-yr)	Major AE: 4.8%	NR
									PAI	63	92.4%	NR		0.14		0.71		0.9		Major AE: 0%
	Wang, et al	2015	≤2	NR	≤4cm	A, B	0-2	0, A, B	RFA	180	95.6%	4.4%	NS (P=0.126)	0.1	NS (P=0.115)	0.84	NS (P=0.628) (5-yr)	0.97	NS (P=0.747) (5-yr)	Major AE: 3.3%	NS (P=0.776)
									Cryoablation	180	98.3%	1.7%		5.6%		0.89		0.97		Major AE: 3.9%
RFA: radiofrequency ablation
Return to overview page

[truncated: 9 more sheets: PICO 7 - RFA vs. RFA + Other, PICO 7 - LRA vs. LRA + TACE, PICO 7 - TACE vs. TARE, PICO 7 - TACE vs. TAE, PICO 7 - TACE vs. Other, PICO 7 - TACE vs. TACE + LRA, PICO 8 - Pre-LT IO rejection, PICO 9 - Assessment response IO, PICO 10 - Safety IO & LRT]
